# Supplementary material for: In vivo noninvasive systemic myography of acute systemic vasoactivity in female pregnant mice
Source: Nat Commun. 2023 Oct 9;14:6286. doi: 10.1038/s41467-023-42041-8 (PMC10562381; doi:10.1038/s41467-023-42041-8)
Supplement: Supplementary file 4 — Source Data [file 41467_2023_42041_MOESM4_ESM.xlsx]

## Sheet: Fig.2c
PBS (Control) (%)	Sildenafil (%)	G-1 (%)
2.11762	17.3507	34.1577
3.8319	11.6462	19.0909
-0.666616	9.87298	13.5136
2.67976	5.7487	13.3967
3.30004	20.4159	14.3544
7.33301	8.11394	5.65157

## Sheet: Fig.2d
Sildenafil (minutes)	G-1 (minutes)
1.64587	26.3167
5.43144	19.2833
4.93751	12.9
7.48333	18.1
4.38899	18.8
2.4139	19.0667

## Sheet: Fig.3c
Bmode (%)	Photoacoustic (%)
85.3846	34.1577
73.7143	19.0909
68.365	13.5136
39.4208	13.3967
33.9628	14.3544
	5.65157

## Sheet: Fig.3d
Bmode (minutes)	Photoacoustic (minutes)
17.3867	26.3167
16.95	19.2833
15.98	12.9
20.18	18.1
15.0667	18.8
	19.0667

## Sheet: Fig.4b
PBS (Control) (%)	Sildenafil (%)	G-1(%)
8.49073	18.7519	15.2603
6.67814	3.30306	0
	13.4176	8.47006
-9.19533	10.9717	7.41946
8.11208	4.42132	20.0198
-6.18368	11.8276	7.69582
-4.68412	12.8497	35.8421
1.43202	7.42662	21.2167

## Sheet: Fig.4c
Sildenafil (minutes)	G-1 (minutes)
22.4833	17.8833
29.9833	0
26.1167	25.4
3.62097	24.5333
13.9667	20.3833
26.0667	17.1333
4.2272	16.4333
0	24.7333

## Sheet: Fig.4e
PBS (Control) (%)	Sildenafil (%)	G-1 (%)
-6.75456	10.1621	19.13
17.7626	-4.43289	-1.23464
0.0604439	6.50333	5.775
7.293	-1.96122	7.35558
-3.80534	-3.7577	6.32172
4.60473	8.87794	4.49555
4.07231	1.97477	4.32725
	13.1196	3.10342

## Sheet: Fig.4f
Sildenafil (minutes)	G-1 (minutes)
10.1621	19.13
-4.43289	-1.23464
6.50333	5.775
-1.96122	7.35558
-3.7577	6.32172
8.87794	4.49555
1.97477	4.32725
13.1196	3.10342

## Sheet: Fig.5c
PBS (Control) (%)	Sildenafil (%)	G-1 (%)
-10.4671	3.4667	-2.12521
-0.0512401	-8.46689	3.84611
-3.32438	9.31189	-1.57272
-16.3361	-2.88734	-8.13722
-15.0473	-3.20335	-3.22603
3.0962	1.80895	3.22184
-2.96983	0.378243	3.76546
	7.4718	-1.45119

## Sheet: Fig.S1
		Internal thoracic artery	Iliac artery	Superficial EPA artery
G-1	1	25.3566	40.5347
	2	9.3459	29.7433
	3	12.0385
	4	13.0791		21.4372
	5		9.5445
	6	6.8318	7.134	4.1895
Sildenafil	1			17.3507
	2		11.6462
	3	4.6313	9.873
	4		5.7487	4.8809
	5	5.8667	20.4159
	6		8.11394	17.9368
